# Supplementary material for: Oxygen Bridge Governs OER via Deep Self-Reconstruction in Fe–Co Oxyhydroxides
Source: Molecules. 2025 Dec 25;31(1):96. doi: 10.3390/molecules31010096 (PMC12786700; doi:10.3390/molecules31010096)
Supplement: Supplementary file 1 [file molecules-31-00096-s001.zip]

Archive with 1 entries (1 files):
- molecules-3985592-supplementary.pdf
